# Supplementary material for: The Geography of Fear: A Latitudinal Gradient in Anti-Predator Escape Distances of Birds across Europe
Source: PLoS One. 2013 May 28;8(5):e64634. doi: 10.1371/journal.pone.0064634 (PMC3665823; doi:10.1371/journal.pone.0064634)
Supplement: File S2 — Phylogeny of all European bird species edited to include the sampled populations as polytomies. Polytomies were indicated with a constant small genetic distance of 1·10−10 between conspecific populations. (TXT) [file pone.0064634.s003.txt]

(((((((((Elanus_caeruleus:0.1374609658,(((Gypaetus_barbatus:0.06061335489,Neophron_percnopterus:0.08360362364):0.01996530569,Pernis_apivorus:0.06922257583):0.0107580256,((Circaetus_gallicus:0.07229254606,(Aegypius_monachus:0.04792154302,Gyps_fulvus:0.04282176089):0.02817042753):0.0115417199,((((((Accipiter_brevipes:2.094667707E-6,(Accipiter_nisus1:0,Accipiter_nisus2:0)):0.01001553894):0.007573469123,Accipiter_gentilis:0.01376286141):0.05156974715,(Circus_cyaneus:0.04042583549,((Circus_macrourus:2.094667707E-6,Circus_pygargus:2.094667707E-6):2.094667707E-6,Circus_aeruginosus:0.01695737506):0.02346535151):0.02813976343):0.04512779767,((Buteo_lagopus:0.003488816802,((Buteo_rufinus:7.828567177E-4,(Buteo_buteo1:0,Buteo_buteo2:0)):7.908950445E-4):0.003064796671):0.0704496031,(Haliaeetus_albicilla:0.04985400892,(Milvus_migrans:0.001837464326,Milvus_milvus:0.003692519737):0.05512150489):0.008306129245):0.01651340814):0.01580842812,((Aquila_chrysaetos:0.02638886104,(Aquila_clanga:0.008555730305,Aquila_pomarina:0.002631427133):0.02993840181):0.001566292639,(Hieraaetus_fasciatus:0.01709201065,Hieraaetus_pennatus:0.047867845):2.232293538E-6):0.05872179678):0.005483512129):0.0176085035):0.01389201251):0.01004084366,Pandion_haliaetus:0.2096502602):0.04338434948,((((Jynx_torquilla:0.1477590981,(((Picoides_leucotos:0.01661369287,(Picoides_syriacus:0.005553346661,Picoides_tridactylus:0.0926942699):0.002700672919):0.004754480651,((Dendrocopos_major1:0,Dendrocopos_major2:0,Dendrocopos_major3:0,Dendrocopos_major4:0,Dendrocopos_major5:0,Dendrocopos_major6:0,Dendrocopos_major7:0,Dendrocopos_major8:0,Dendrocopos_major9:0,Dendrocopos_major10:0,Dendrocopos_major11:0)):0.02634060866,(Dendrocopos_minor:0.06070495062,Dendrocopos_medius:0.07218682941):0.01068977517):0.006993479996):0.05182976657,(((Dryocopus_martius1:0,Dryocopus_martius2:0,Dryocopus_martius3:0)):0.0819177487,(Picus_canus:0.01459753572,((Picus_viridis1:0,Picus_viridis2:0,Picus_viridis3:0,Picus_viridis4:0,Picus_viridis5:0,Picus_viridis6:0)):0.02149867233):0.05249302523):0.03963591355):0.07288320441):0.1115348099,(Upupa_epops1:0,Upupa_epops2:0,Upupa_epops3:0):0.4123407315):0.03946905282,((Merops_apiaster:0.3179501548,Coracias_garrulus:0.1936827797):0.01964240464,Alcedo_atthis:0.2281983804):0.01166706883):0.01661601927,((((Surnia_ulula:0.114244729,Glaucidium_passerinum:0.1155412025):0.0276074036,(Aegolius_funereus:0.1718285953,((Athene_noctua1:0,Athene_noctua2:0)):0.1411133067):0.01895476199):0.04707146127,(((Asio_flammeus:0.02330944313,Asio_otus:0.02094535237):0.1008355727,((Bubo_bubo:0.04992877746,Nyctea_scandiaca:0.06789633844):0.02393298571,((Strix_aluco:0.01708241125,Strix_uralensis:0.03329336471):0.007527194107,Strix_nebulosa:0.03292892096):0.06885102412):0.01001779036):0.01437512988,Otus_scops:0.1256075232):0.01583545402):0.04728464309,Tyto_alba:0.3398269629):0.03367927635):0.01604323954):0.002209734897,((((((Oriolus_oriolus1:0,Oriolus_oriolus2:0,Oriolus_oriolus3:0):0.1596723558,((((Lanius_excubitor1:0,Lanius_excubitor2:0,Lanius_excubitor3:0):0.03099182958,Lanius_nubicus:0.02643545587):0.003287196551,((Lanius_minor:0.02335858677,Lanius_senator:0.0209479587):0.009414755872,((Lanius_collurio1:0,Lanius_excubitor2:0,Lanius_excubitor3:0,Lanius_excubitor4:0)):0.03434214377):0.006128018652):0.1191281575,((Pyrrhocorax_graculus:0.05165107531,Pyrrhocorax_pyrrhocorax:0.08274296545):0.04219139432,(Cyanopica_cyana:0.1144044241,((Perisoreus_infaustus:0.1037934274,((Pica_pica1:0,Pica_pica2:0,Pica_pica3:0,Pica_pica4:0,Pica_pica5:0,Pica_pica6:0,Pica_pica7:0,Pica_pica8:0,Pica_pica9:0,Pica_pica10:0,Pica_pica11:0,Pica_pica12:0,Pica_pica13:0,Pica_pica14:0,Pica_pica15:0,Pica_pica16:0,Pica_pica17:0)):0.06004244236):0.01484712332,((Nucifraga_caryocatactes:0.07585240985,((Corvus_monedula1:0,Corvus_monedula2:0,Corvus_monedula3:0,Corvus_monedula4:0,Corvus_monedula5:0,Corvus_monedula6:0,Corvus_monedula7:0,Corvus_monedula8:0,Corvus_monedula9:0,Corvus_monedula10:0,Corvus_monedula11:0):0.01030648059,((Corvus_corone1:0,Corvus_corone2:0,Corvus_corone3:0,Corvus_cornix1:0,Corvus_cornix2:0,Corvus_cornix3:0,Corvus_cornix4:0,Corvus_cornix5:0,Corvus_cornix6:0,Corvus_cornix7:0,Corvus_cornix8:0,Corvus_cornix9:0,Corvus_cornix10:0):0.00767188398,(Corvus_corax:0.007065209159,((Corvus_frugilegus1:0,Corvus_frugilegus2:0,Corvus_frugilegus3:0)):0.006783920005):0.001914802354):0.001773880094):0.04845048506):0.01744483531,((Garrulus_glandarius1:0,Garrulus_glandarius2:0,Garrulus_glandarius3:0,Garrulus_glandarius4:0,Garrulus_glandarius5:0,Garrulus_glandarius6:0,Garrulus_glandarius7:0,Garrulus_glandarius8:0)):0.1006517953):0.009476991447):0.01916897694):0.02958952091):0.01901650449):0.03320834116):0.03333846615,(((Remiz_pendulinus:0.1420277116,((((Parus_lugubris:0.0169681526,(Parus_montanus:0.006800902976,Parus_cinctus:0.008116167111):0.008423993419):0.004688082612,((Parus_palustris1:0,Parus_palustris2:0,Parus_palustris3:0,Parus_palustris4:0)):0.01427228837):0.0110621542,((Parus_ater1:0,Parus_ater2:0,Parus_ater3:0,Parus_ater4:0,Parus_ater5:0,Parus_ater6:0,Parus_ater7:0,Parus_ater8:0,Parus_ater9:0)):0.01647446777):0.005981773332,(((Parus_caeruleus1:0,Parus_caeruleus2:0,Parus_caeruleus3:0,Parus_caeruleus4:0,Parus_caeruleus5:0,Parus_caeruleus6:0,Parus_caeruleus7:0,Parus_caeruleus8:0,Parus_caeruleus9:0,Parus_caeruleus10:0,Parus_caeruleus11:0,Parus_caeruleus12:0,Parus_caeruleus13:0,Parus_caeruleus14:0,Parus_caeruleus15:0,Parus_caeruleus16:0,Parus_caeruleus17:0,Parus_caeruleus18:0,Parus_caeruleus19:0):9.073960829E-4,Parus_cyanus:0.001698819097):0.01116408754,((Parus_cristatus1:0,Parus_cristatus2:0,Parus_cristatus3:0):0.008052127358,((Parus_major1:0,Parus_major2:0,Parus_major3:0,Parus_major4:0,Parus_major5:0,Parus_major6:0,Parus_major7:0,Parus_major8:0,Parus_major9:0,Parus_major10:0,Parus_major11:0,Parus_major12:0,Parus_major13:0,Parus_major14:0,Parus_major15:0,Parus_major16:0,Parus_major17:0)):0.01852988351):0.008551696103):0.003423339744):0.07585227422):0.02165418561,((((((Acrocephalus_melanopogon:0.008706448864,Acrocephalus_paludicola:0.005808142017):0.002314576433,Acrocephalus_schoenobaenus:0.008800121098):0.002984954821,(((Acrocephalus_agricola:0.008965308509,Acrocephalus_dumetorum:0.01074031878):0.002391736323,((Acrocephalus_palustris1:0,Acrocephalus_palustris2:0,Acrocephalus_palustris3:0):0.005899278603,((Acrocephalus_scirpaceus1:0,Acrocephalus_scirpaceus2:0)):0.00989673655):0.002942694895):0.00261363416,Acrocephalus_arundinaceus:0.009530954857):0.001104622823):0.0625605578,((Hippolais_caligatus:0.04243563474,Hippolais_pallida:0.01479386745):0.01381572644,(((Hippolais_icterina1:0,Hippolais_icterina2:0):0.03418216014,((Hippolais_polyglotta1:0,Hippolais_polyglotta2:0)):0.01940555615):0.01679189443,Hippolais_olivetorum:0.04126538547):0.01396586553):0.00615168681):0.1110639246,((((Aegithalos_caudatus1:0,Aegithalos_caudatus2:0,Aegithalos_caudatus3:0,Aegithalos_caudatus4:0,Aegithalos_caudatus5:0,Aegithalos_caudatus6:0):0.1262559558,(Cettia_cetti1:0,Cettia_cetti2:0):0.1226377736):0.01378829343,((Phylloscopus_borealis:0.03572548397,(Phylloscopus_inornatus:2.094667707E-6,Phylloscopus_trochiloides:2.094667707E-6):0.03481301676):0.01603652823,((Phylloscopus_bonelli:0.01692850399,Phylloscopus_sibilatrix:0.02610499654):0.02296715312,((Phylloscopus_collybita1:0,Phylloscopus_collybita2:0,Phylloscopus_collybita3:0,Phylloscopus_collybita4:0,Phylloscopus_collybita5:0,Phylloscopus_collybita6:0,Phylloscopus_collybita7:0,Phylloscopus_collybita8:0,Phylloscopus_collybita9:0):0.02557499525,((Phylloscopus_trochilus1:0,Phylloscopus_trochilus2:0,Phylloscopus_trochilus3:0,Phylloscopus_trochilus4:0)):0.02326690537):0.02671043347):0.004806209579):0.07710565671):0.00950681031,(((Cisticola_juncidis1:0,Cisticola_juncidis2:0):0.1351352141,(((Sylvia_atricapilla1:0,Sylvia_atricapilla2:0,Sylvia_atricapilla3:0,Sylvia_atricapilla4:0,Sylvia_atricapilla5:0,Sylvia_atricapilla6:0,Sylvia_atricapilla7:0,Sylvia_atricapilla8:0,Sylvia_atricapilla9:0,Sylvia_atricapilla10:0,Sylvia_atricapilla11:0,Sylvia_atricapilla12:0,Sylvia_atricapilla13:0,Sylvia_atricapilla14:0):0.0263140711,((Sylvia_borin1:0,Sylvia_borin2:0,Sylvia_borin3:0)):0.0242321376):0.007587243551,(((((Sylvia_conspicillata:0.007019907106,Sylvia_rueppelli:0.006646434224):0.001944246472,((Sylvia_sarda:0.004840464502,Sylvia_undata:0.003722220437):0.002523404175,((Sylvia_cantillans1:0,Sylvia_cantillans2:0):0.006524053045,((Sylvia_melanocephala1:0,Sylvia_melanocephala2:0,Sylvia_melanocephala3:0,Sylvia_melanocephala4:0)):0.006773282049):0.004793653071):0.001213350478):0.003145670344,((Sylvia_communis1:0,Sylvia_communis2:0,Sylvia_communis3:0,Sylvia_communis4:0,Sylvia_communis5:0,Sylvia_communis6:0)):0.01280658297):0.005562458709,((Sylvia_curruca1:0,Sylvia_curruca2:0,Sylvia_curruca3:0,Sylvia_curruca4:0,Sylvia_curruca5:0,Sylvia_curruca6:0):0.01101860316,Sylvia_hortensis:0.007567533201):0.007404786705):0.004141459191,Sylvia_nisoria:0.01075041877):0.006787197592):0.06880976877):0.009793026282,((Locustella_lanceolata:0.04095961539,((Locustella_fluviatilis:0.02712463249,Locustella_luscinioides:0.03333139995):0.01633201181,((Locustella_naevia1:0,Locustella_naevia2:0)):0.03625479588):0.003945410786):0.09671702752,(Riparia_riparia:0.0968341599,((Hirundo_daurica:0.06196034939,((Hirundo_rustica1:0,Hirundo_rustica2:0,Hirundo_rustica3:0,Hirundo_rustica4:0,Hirundo_rustica5:0,Hirundo_rustica6:0,Hirundo_rustica7:0,Hirundo_rustica8:0)):0.07475384412):0.01361906961,((Delichon_urbica1:0,Delichon_urbica2:0,Delichon_urbica3:0,Delichon_urbica4:0):0.06783819516,Ptyonoprogne_rupestris:0.1084882349):0.009536900704):0.02008461271):0.06420316443):0.01174512002):0.005840515594):0.008299850128):0.005389608693,(Panurus_biarmicus:0.1357742359,(((Eremophila_alpestris:0.06689376941,(((Melanocorypha_calandra:0.07200873885,((Alauda_arvensis1:0,Alauda_arvensis2:0)):0.04493082509):0.007760483028,((Galerida_cristata1:0,Galerida_cristata2:0,Galerida_cristata3:0,Galerida_cristata4:0):0.03243778965,Galerida_theklae:0.03991978513):0.02688176251):0.0081907128,Lullula_arborea:0.07667118973):0.009353573395):0.003073357805,(Calandrella_brachydactyla:0.0775457963,Calandrella_rufescens:0.04457057552):2.094667707E-6):0.001406802418,Chersophilus_duponti:0.1015971077):0.05209619636):0.01351023033):0.01567452249):0.00751467203,((((((Passer_montanus1:0,Passer_montanus2:0,Passer_montanus3:0,Passer_montanus4:0,Passer_montanus5:0,Passer_montanus6:0,Passer_montanus7:0,Passer_montanus8:0,Passer_montanus9:0,Passer_montanus10:0,Passer_montanus11:0,Passer_montanus12:0,Passer_montanus13:0,Passer_montanus14:0):0.02215067647,(Passer_hispaniolensis:0.003290392999,((Passer_domesticus1:0,Passer_domesticus2:0,Passer_domesticus3:0,Passer_domesticus4:0,Passer_domesticus5:0,Passer_domesticus6:0,Passer_domesticus7:0,Passer_domesticus8:0,Passer_domesticus9:0,Passer_domesticus10:0,Passer_domesticus11:0,Passer_domesticus12:0,Passer_domesticus13:0,Passer_domesticus14:0,Passer_domesticus15:0,Passer_domesticus16:0,Passer_domesticus17:0,Passer_domesticus18:0)):0.004711756557):0.02678882686):0.0685818495,(Montifringilla_nivalis:0.05235315299,Petronia_petronia:0.07387618594):0.02368069706):0.02728906833,(((((Fringilla_coelebs1:0,Fringilla_coelebs2:0,Fringilla_coelebs3:0,Fringilla_coelebs4:0,Fringilla_coelebs5:0,Fringilla_coelebs6:0,Fringilla_coelebs7:0,Fringilla_coelebs8:0,Fringilla_coelebs9:0,Fringilla_coelebs10:0,Fringilla_coelebs11:0,Fringilla_coelebs12:0,Fringilla_coelebs13:0,Fringilla_coelebs14:0,Fringilla_coelebs15:0):0.02828812038,Fringilla_montifringilla:0.02345342265):0.07685740107,((Coccothraustes_coccothraustes1:0,Coccothraustes_coccothraustes2:0,Coccothraustes_coccothraustes3:0,Coccothraustes_coccothraustes4:0,Coccothraustes_coccothraustes5:0,Coccothraustes_coccothraustes6:0,Coccothraustes_coccothraustes7:0,Coccothraustes_coccothraustes8:0):0.0881599034,((Carpodacus_erythrinus:0.07233005792,((Chloris_chloris1:0,Chloris_chloris2:0,Chloris_chloris3:0,Chloris_chloris4:0,Chloris_chloris5:0,Chloris_chloris6:0,Chloris_chloris7:0,Chloris_chloris8:0,Chloris_chloris9:0,Chloris_chloris10:0,Chloris_chloris11:0,Chloris_chloris12:0,Chloris_chloris13:0,Chloris_chloris14:0,Chloris_chloris15:0,Chloris_chloris16:0,Chloris_chloris17:0):0.06946376369,(((Loxia_pytyopsittacus:0.001591395595,(Loxia_curvirostra:2.094667707E-6,Loxia_scotica:3.992661434E-4):2.094667707E-6):0.004617031589,Loxia_leucoptera:0.007033379547):0.04678223136,((Serinus_citrinella:0.01416286807,((Serinus_serinus1:0,Serinus_serinus2:0,Serinus_serinus3:0,Serinus_serinus4:0,Serinus_serinus5:0,Serinus_serinus6:0,Serinus_serinus7:0,Serinus_serinus8:0,Serinus_serinus9:0,Serinus_serinus10:0)):0.02048703085):0.03307260629,((Carduelis_carduelis1:0,Carduelis_carduelis2:0,Carduelis_carduelis3:0,Carduelis_carduelis4:0,Carduelis_carduelis5:0,Carduelis_carduelis6:0,Carduelis_carduelis7:0,Carduelis_carduelis8:0,Carduelis_carduelis9:0,Carduelis_carduelis10:0,Carduelis_carduelis11:0,Carduelis_carduelis12:0,Carduelis_carduelis13:0,Carduelis_carduelis14:0):0.01947317634,(((Carduelis_spinus1:0,Carduelis_spinus2:0,Carduelis_spinus3:0):0.01676538787,((Carduelis_cannabina1:0,Carduelis_cannabina2:0,Carduelis_cannabina3:0,Carduelis_cannabina4:0,Carduelis_cannabina5:0):0.01527362818,Carduelis_flavirostris:0.01638760228):0.00842148638):0.006088114892,((Carduelis_flammea1:0,Carduelis_flammea2:0,Carduelis_flammea3:0):2.094667707E-6,Carduelis_hornemanni:5.695884564E-4):0.02630836909):0.00319161388):0.007477565766):0.003059336036):0.01053588299):0.02145677421):0.01012525627,(Pinicola_enucleator:0.05984815733,((Pyrrhula_pyrrhula1:0,Pyrrhula_pyrrhula2:0,Pyrrhula_pyrrhula3:0,Pyrrhula_pyrrhula4:0,Pyrrhula_pyrrhula5:0)):0.06894812569):0.02356692542):0.01007880139):0.01749968661):0.01429137129,((Plectrophenax_nivalis:0.06732758089,Calcarius_lapponicus:0.05899448916):0.03693614645,((Miliaria_calandra1:0,Miliaria_calandra2:0,Miliaria_calandra3:0,Miliaria_calandra4:0,Miliaria_calandra5:0):0.0690750125,(((Emberiza_cirlus:0.04234612364,((Emberiza_citrinella1:0,Emberiza_citrinella2:0,Emberiza_citrinella3:0,Emberiza_citrinella4:0,Emberiza_citrinella5:0,Emberiza_citrinella6:0,Emberiza_citrinella7:0,Emberiza_citrinella8:0)):0.03639551256):0.009231736996,(Emberiza_cia:0.02156381471,(Emberiza_caesia:0.002660875676,Emberiza_hortulana:0.02916838965):0.0239507573):0.01332426429):0.02393970267,(((Emberiza_rustica:0.00748679274,(Emberiza_pusilla:0.02594758023,Emberiza_aureola:0.0331294661):0.005134817607):0.01370262063,(Emberiza_pallasi:0.03193111082,((Emberiza_schoeniclus1:0,Emberiza_schoeniclus2:0,Emberiza_schoeniclus3:0,Emberiza_schoeniclus4:0,Emberiza_schoeniclus5:0,Emberiza_schoeniclus6:0)):0.0191210792):0.02179913591):0.01642650228,Emberiza_melanocephala:0.04594049979):0.006174012898):0.01057554269):0.02447055575):0.01663604343):0.011019594,((Anthus_campestris:0.04922301138,((Anthus_hodgsoni:0.01149257539,Anthus_trivialis:0.008376566808):0.0102627121,(((Anthus_pratensis1:0,Anthus_pratensis2:0,Anthus_pratensis3:0,Anthus_pratensis4:0):0.01170686699,((Anthus_spinoletta1:0,Anthus_spinoletta2:0)):0.02419111389):0.01054200125,Anthus_cervinus:0.02114097142):0.01731416318):0.01297694595):0.03881911064,((Motacilla_cinerea1:0,Motacilla_cinerea2:0,Motacilla_cinerea3:0,Motacilla_cinerea4:0,Motacilla_cinerea5:0):0.007074050972,((Motacilla_citreola:4.634981197E-4,((Motacilla_flava1:0,Motacilla_flava2:0,Motacilla_flava3:0,Motacilla_flava4:0,Motacilla_flava5:0)):0.005582013721):0.008055297004,((Motacilla_alba1:0,Motacilla_alba2:0,Motacilla_alba3:0,Motacilla_alba4:0,Motacilla_alba5:0,Motacilla_alba6:0,Motacilla_alba7:0,Motacilla_alba8:0,Motacilla_alba9:0,Motacilla_alba10:0,Motacilla_alba11:0,Motacilla_alba12:0,Motacilla_alba13:0,Motacilla_alba14:0,Motacilla_alba15:0)):0.006388404581):0.002841812094):0.06837196459):0.03441273965):0.007113238188):0.01479819123,(Estrilda_astrild:0.1131147979,((Prunella_modularis1:0,Prunella_modularis2:0,Prunella_modularis3:0,Prunella_modularis4:0):0.0206036613,((Prunella_montanella:0.02762681926,Prunella_collaris:2.094667707E-6):2.094667707E-6,Prunella_atrogularis:0.04558866079):0.009573682337):0.09204297341):0.0143046134):0.03364948412,((((Cinclus_cinclus:0.1346250724,(Zoothera_aurea:0.07672279714,((Turdus_viscivorus1:0,Turdus_viscivorus2:0,Turdus_viscivorus3:0,Turdus_viscivorus4:0,Turdus_viscivorus5:0):0.03151223994,(((Turdus_merula1:0,Turdus_merula2:0,Turdus_merula3:0,Turdus_merula4:0,Turdus_merula5:0,Turdus_merula6:0,Turdus_merula7:0,Turdus_merula8:0,Turdus_merula9:0,Turdus_merula10:0,Turdus_merula11:0,Turdus_merula12:0,Turdus_merula13:0,Turdus_merula14:0,Turdus_merula15:0,Turdus_merula16:0):0.02792488347,(((Turdus_pilaris1:0,Turdus_pilaris2:0,Turdus_pilaris3:0,Turdus_pilaris4:0,Turdus_pilaris5:0,Turdus_pilaris6:0,Turdus_pilaris7:0,Turdus_pilaris8:0,Turdus_pilaris9:0,Turdus_pilaris10:0):0.01826665228,(Turdus_ruficollis:0.0100251224,Turdus_torquatus:0.0129967237):0.01197250299):0.008261727935,((Turdus_iliacus1:0,Turdus_iliacus2:0,Turdus_iliacus3:0,Turdus_iliacus4:0,Turdus_iliacus5:0,Turdus_iliacus6:0)):0.02891982981):0.007241651734):0.02171916581,((Turdus_philomelos1:0,Turdus_philomelos2:0,Turdus_philomelos3:0,Turdus_philomelos4:0,Turdus_philomelos5:0,Turdus_philomelos6:0)):0.0505294965):0.004522560247):0.04490606158):0.04813520393):0.005782390601,(Sturnus_roseus:0.02738886327,((Sturnus_unicolor1:0,Sturnus_unicolor2:0,Sturnus_unicolor3:0,Sturnus_unicolor4:0):6.741685169E-4,((Sturnus_vulgaris1:0,Sturnus_vulgaris2:0,Sturnus_vulgaris3:0,Sturnus_vulgaris4:0,Sturnus_vulgaris5:0,Sturnus_vulgaris6:0,Sturnus_vulgaris7:0,Sturnus_vulgaris8:0,Sturnus_vulgaris9:0,Sturnus_vulgaris10:0,Sturnus_vulgaris11:0,Sturnus_vulgaris12:0)):1.088016971E-4):0.03056191474):0.09867530809):0.00513222745,(((((((Phoenicurus_ochruros1:0,Phoenicurus_ochruros2:0,Phoenicurus_ochruros3:0,Phoenicurus_ochruros4:0,Phoenicurus_ochruros5:0,Phoenicurus_ochruros6:0,Phoenicurus_ochruros7:0,Phoenicurus_ochruros8:0,Phoenicurus_ochruros9:0,Phoenicurus_ochruros10:0):0.01867387771,((Phoenicurus_phoenicurus1:0,Phoenicurus_phoenicurus2:0,Phoenicurus_phoenicurus3:0,Phoenicurus_phoenicurus4:0,Phoenicurus_phoenicurus5:0,Phoenicurus_phoenicurus6:0,Phoenicurus_phoenicurus7:0)):0.02831690514):0.04687494776,((Monticola_saxatilis:0.017893448,Monticola_solitarius:0.02598468121):0.05009744289,(((Oenanthe_hispanica:0.001728431311,Oenanthe_pleschanka:0.001549935632):0.04890106143,(Oenanthe_leucura:0.062322511,(Oenanthe_isabellina:0.02151835598,((Oenanthe_oenanthe1:0,Oenanthe_oenanthe2:0)):0.03543328519):0.01186743487):0.008185594297):0.01939062025,((Saxicola_rubetra1:0,Saxicola_rubetra2:0):0.01213033595,Saxicola_torquata:0.019443352):0.04369321041):0.01353541067):0.005616827382):0.007536840018,(Luscinia_calliope:0.04346655928,(Luscinia_svecica:0.0443112375,(Luscinia_luscinia:0.006799648841,((Luscinia_megarhynchos1:0,Luscinia_megarhynchos2:0,Luscinia_megarhynchos3:0,Luscinia_megarhynchos4:0,Luscinia_megarhynchos5:0,Luscinia_megarhynchos6:0)):0.009990540963):0.01912379696):0.009700596851):0.05002066734):0.00640562255,((Ficedula_parva:0.01893599555,((Ficedula_albicollis:0.01392090872,((Ficedula_hypoleuca1:0,Ficedula_hypoleuca2:0,Ficedula_hypoleuca3:0,Ficedula_hypoleuca4:0,Ficedula_hypoleuca5:0,Ficedula_hypoleuca6:0)):0.01344117228):0.005253216066,Ficedula_semitorquata:0.006638112657):0.02583131155):0.03961852333,Tarsiger_cyanurus:0.07077589347):0.006354097938):0.01123254464,((Erithacus_rubecula1:0,Erithacus_rubecula2:0,Erithacus_rubecula3:0,Erithacus_rubecula4:0,Erithacus_rubecula5:0,Erithacus_rubecula6:0,Erithacus_rubecula7:0,Erithacus_rubecula8:0,Erithacus_rubecula9:0,Erithacus_rubecula10:0,Erithacus_rubecula11:0,Erithacus_rubecula12:0):0.07072547161,Cercotrichas_galactotes:0.08090291281):2.094667707E-6):0.01222416094,((Muscicapa_striata1:0,Muscicapa_striata2:0,Muscicapa_striata3:0,Muscicapa_striata4:0,Muscicapa_striata5:0,Muscicapa_striata6:0,Muscicapa_striata7:0,Muscicapa_striata8:0,Muscicapa_striata9:0)):0.1016017716):0.02725735725):0.03323930429,((((Sitta_europaea1:0,Sitta_europaea2:0,Sitta_europaea3:0,Sitta_europaea4:0,Sitta_europaea5:0,Sitta_europaea6:0,Sitta_europaea7:0):0.005281303699,Sitta_neumayer:0.01597733988):0.1129725947,((Troglodytes_troglodytes1:0,Troglodytes_troglodytes2:0,Troglodytes_troglodytes3:0,Troglodytes_troglodytes4:0,Troglodytes_troglodytes5:0,Troglodytes_troglodytes6:0,Troglodytes_troglodytes7:0):0.126758375,(Tichodroma_muraria:0.1215300304,((Certhia_brachydactyla1:0,Certhia_brachydactyla2:0,Certhia_brachydactyla3:0,Certhia_brachydactyla4:0):0.01757912531,((Certhia_familiaris1:0,Certhia_familiaris2:0)):0.00364701125):0.111024846):0.01441471042):0.01356926618):0.01478077649,(((Regulus_ignicapillus1:0,Regulus_ignicapillus2:0):0.03496175838,((Regulus_regulus1:0,Regulus_regulus2:0,Regulus_regulus3:0,Regulus_regulus4:0,Regulus_regulus5:0)):0.04209605059):0.1370132937,Bombycilla_garrulus:0.184130056):0.01079441027):0.009439980019):0.01163244731):0.005038614934):0.02902980694):0.1265656507,Psittacula_krameri:0.1876926654):0.01989097296,(((Falco_naumanni:0.01083468276,((Falco_tinnunculus1:0,Falco_tinnunculus2:0,Falco_tinnunculus3:0,Falco_tinnunculus4:0,Falco_tinnunculus5:0)):0.01069399088):0.006382034515,(((Falco_rusticolus:6.342673627E-4,(Falco_biarmicus:2.094667707E-6,Falco_cherrug:2.094667707E-6):7.086894856E-4):0.003401822412,Falco_peregrinus:0.00936274066):0.01069249087,Falco_columbarius:0.006943141378):0.003770643718):7.014244049E-4,(Falco_vespertinus:0.00523087003,(Falco_subbuteo:0.002040910454,Falco_eleonorae:0.002305172125):0.008360453957):7.585753561E-4):0.2117495508):0.02257657166):0.006400257462,(((((Numenius_arquata1:0,Numenius_arquata2:0):0.03670919381,Numenius_phaeopus:0.03249485994):0.06380463769,((Limosa_lapponica:0.03304640449,Limosa_limosa:0.03417623298):0.06921301774,((Arenaria_interpres:0.1078337456,((Limicola_falcinellus:0.06096219565,((Calidris_alpina:0.02659983372,Calidris_minuta:0.02032454085):0.005760142045,(Calidris_temminckii:0.0260387541,Calidris_maritima:0.02245359855):0.007628566869):0.0258089174):0.006934252841,Philomachus_pugnax:0.0820161151):0.02031523663):0.01141304867,((Lymnocryptes_minimus:0.1029376373,(((Gallinago_gallinago1:0,Gallinago_gallinago2:0):0.03098169051,(Gallinago_stenura:0.02103950975,Gallinago_media:0.04147309405):0.01412888233):0.06778290977,((Scolopax_rusticola1:0,Scolopax_rusticola2:0)):0.1460209391):0.02117039164):0.01199687293,(((Actitis_hypoleucos1:0,Actitis_hypoleucos2:0,Actitis_hypoleucos3:0):0.08695168499,(Tringa_ochropus:0.03626741321,((Tringa_erythropus:0.0215133845,((Tringa_nebularia1:0,Tringa_nebularia2:0)):0.01956006806):0.006575900064,(Tringa_stagnatilis:0.01652958171,(Tringa_glareola:0.01796481065,Tringa_totanus:0.01449873738):0.003892967425):0.01035217177):0.005924732647):0.0413344162):0.008925858585,((Phalaropus_fulicaria:0.008173748425,Phalaropus_lobatus:0.008087229905):0.06998043115,Xenus_cinereus:0.1245083643):0.007488903045):0.01424305441):0.003553541832):0.01060425975):0.01334105398):0.03942425665,((((Stercorarius_longicaudus:0.02839064677,Stercorarius_parasiticus:0.04587030789):0.031016222,(Stercorarius_pomarinus:0.002047846469,Stercorarius_skua:0.003327159198):0.03544503331):0.05693523348,((((Alle_alle:0.07227052261,(Alca_torda:0.06648322782,(Uria_aalge:0.02421483887,Uria_lomvia:0.02496334757):0.04322109491):0.00413361384):0.0145201514,Cepphus_grylle:0.08668954576):0.01149321588,Fratercula_arctica:0.09212080725):0.02806037408,(((Rissa_tridactyla1:0,Rissa_tridactyla2:0):0.04225564999,((Larus_minutus:0.007875721545,(((Larus_ridibundus1:0,Larus_ridibundus2:0,Larus_ridibundus3:0,Larus_ridibundus4:0,Larus_ridibundus5:0):0.007041224431,Larus_genei:0.007049389161):0.002233076475,(Larus_ichthyaetus:0.003588595306,((((((Larus_hyperboreus:2.094667707E-6,((Larus_argentatus1:0,Larus_argentatus2:0,Larus_argentatus3:0,Larus_argentatus4:0,Larus_argentatus5:0)):2.094667707E-6):2.094667707E-6,Larus_michahellis:2.094667707E-6):2.094667707E-6,((Larus_graellsii1:0,Larus_graellsii2:0,Larus_graellsii3:0)):1.6245355E-4):4.845656301E-4,((Larus_marinus1:0,Larus_marinus2:0)):7.514647342E-4):0.001314710318,((Larus_canus1:0,Larus_canus2:0,Larus_canus3:0)):0.001337106967):0.004138194675,(Larus_audouinii:0.001886043427,Larus_melanocephalus:0.001658067305):0.001848550591):0.00160398209):0.004430739548):0.001194872434):0.02472622009,Pagophila_eburnea:0.02721878428):0.008585130688):0.06689348436,(Gelochelidon_nilotica:0.04162354189,(((((Sterna_dougallii:0.009281431805,Sterna_hirundo:0.007920358816):0.001956515396,Sterna_paradisaea:0.008566259837):0.005543634313,Sterna_sandvicensis:0.01333375377):0.004987620777,(Sterna_albifrons:0.02633560381,Sterna_caspia:0.01578012835):0.003382882317):0.01336513982,(Chlidonias_hybridus:0.02337960282,(Chlidonias_niger:0.007818349483,Chlidonias_leucopterus:0.01088821325):0.01727475537):0.02171903828):0.01718357732):0.08775862548):0.0218972576):0.006332432202):0.01830842963,(Glareola_nordmanni:0.001015047844,Glareola_pratincola:0.005807637324):0.1348861465):0.0181987946):0.02119447166,((((Haematopus_ostralegus1:0,Haematopus_ostralegus2:0,Haematopus_ostralegus3:0):0.08373586158,(Recurvirostra_avosetta:0.05857501561,Himantopus_himantopus:0.07228105817):0.013107275):0.03865135247,(((Vanellus_gregarius:2.094667707E-6,Vanellus_vanellus:2.094667707E-6):0.0950761284,((Charadrius_alexandrinus:0.01148867933,(Charadrius_hiaticula:2.094667707E-6,Charadrius_asiaticus:2.094667707E-6):0.005538023252):0.003281905135,(Charadrius_morinellus:0.0155550474,Charadrius_dubius:0.006180002688):0.00150244697):0.07463936848):0.02054946893,((Pluvialis_apricaria1:0,Pluvialis_apricaria2:0):0.0171179265,Pluvialis_squatarola:0.01451178431):0.08422627987):0.007641089936):0.02438538679,Burhinus_oedicnemus:0.175301622):0.007533816521):0.02015341826):0.004510076473,(((((((Botaurus_stellaris:0.03834800553,Ixobrychus_minutus:0.0272297896):0.05357005724,((Egretta_garzetta:0.06755395577,(Bubulcus_ibis:0.03948454539,(((Ardea_cinerea1:0,Ardea_cinerea2:0,Ardea_cinerea3:0,Ardea_cinerea4:0):2.094667707E-6,Ardea_purpurea:2.094667707E-6):0.04694292268,Casmerodius_albus:0.0461198418):0.007447846397):0.005397745898):0.02732993102,(Nycticorax_nycticorax:0.07104376838,Ardeola_ralloides:0.06738424425):0.01336268872):0.03004628079):0.06008055286,(Pelecanus_crispus:0.1967039695,(Platalea_leucorodia:0.08829834142,Plegadis_falcinellus:0.05832893417):0.06663174781):0.01117257448):0.00682015192,((Morus_bassanus:0.1412604507,(Stictocarbo_aristotelis:0.02434792895,((Phalacrocorax_carbo1:0,Phalacrocorax_carbo2:0,Phalacrocorax_carbo3:0)):0.08349643177):0.08414546802):0.05595209458,(Ciconia_ciconia:0.009109745845,Ciconia_nigra:0.01439760439):0.1121908098):0.009574621618):0.00244389457,(Fulmarus_glacialis:0.1022713642,(Hydrobates_pelagicus:0.0905975822,Oceanodroma_leucorhoa:0.0610546825):0.0794472256):0.01437116984):0.004112768398,(Gavia_stellata:0.0199331151,(Gavia_immer:0.003827258194,Gavia_arctica:0.004973012661):0.008785650418):0.108694066):0.004470784196,((((Anthropoides_virgo:0.01794556652,((Grus_grus1:0,Grus_grus2:0)):0.01859630748):0.1106162139,((((Porzana_parva:2.094667707E-6,Porzana_porzana:2.094667707E-6):2.094667707E-6,Porzana_pusilla:2.094667707E-6):0.08901234772,(Fulica_atra:0.06844627199,((Gallinula_chloropus1:0,Gallinula_chloropus2:0,Gallinula_chloropus3:0,Gallinula_chloropus4:0,Gallinula_chloropus5:0,Gallinula_chloropus6:0)):0.05015203555):0.03169603633):0.02420557801,(Porphyrio_porphyrio:0.1721724876,(Crex_crex:0.07966125147,Rallus_aquaticus:0.07325448904):0.03863699523):0.01202380402):0.1263550763):0.01681791299,(((Cuculus_canorus1:0,Cuculus_canorus2:0):5.936896453E-4,Cuculus_saturatus:0.001510632717):0.0976546109,Clamator_glandarius:0.1249536178):0.1293027262):2.094667707E-6,(Tetrax_tetrax:0.06838943369,Otis_tarda:0.0493232195):0.06001961716):0.008986168163):0.002110481745):0.004589088048,((((Podiceps_nigricollis:0.01064097684,((Podiceps_cristatus:0.009739064537,Podiceps_grisegena:0.003731370111):0.001895409326,Podiceps_auritus:0.008359014514):0.004215207951):0.06503836169,Tachybaptus_ruficollis:0.07311733669):0.08514285852,((((Columba_palumbus1:0,Columba_palumbus2:0,Columba_palumbus3:0,Columba_palumbus4:0,Columba_palumbus5:0,Columba_palumbus6:0,Columba_palumbus7:0,Columba_palumbus8:0,Columba_palumbus9:0,Columba_palumbus10:0,Columba_palumbus11:0,Columba_palumbus12:0,Columba_palumbus13:0,Columba_palumbus14:0,Columba_palumbus15:0,Columba_palumbus16:0,Columba_palumbus17:0):0.0458077458,((Columba_oenas1:0,Columba_oenas2:0,Columba_oenas3:0,Columba_oenas4:0):0.03468324578,((Columba_livia1:0,Columba_livia2:0,Columba_livia3:0,Columba_livia4:0,Columba_livia5:0,Columba_livia6:0,Columba_livia7:0,Columba_livia8:0,Columba_livia9:0,Columba_livia10:0,Columba_livia11:0,Columba_livia12:0)):0.03142022418):0.01825848303):0.03187136339,((Streptopelia_decaocto1:0,Streptopelia_decaocto2:0,Streptopelia_decaocto3:0,Streptopelia_decaocto4:0,Streptopelia_decaocto5:0,Streptopelia_decaocto6:0,Streptopelia_decaocto7:0,Streptopelia_decaocto8:0,Streptopelia_decaocto9:0,Streptopelia_decaocto10:0,Streptopelia_decaocto11:0,Streptopelia_decaocto12:0,Streptopelia_decaocto13:0):0.04125651577,((Streptopelia_turtur1:0,Streptopelia_turtur2:0,Streptopelia_turtur3:0,Streptopelia_turtur4:0)):0.04322229663):0.02200637514):0.1082440389,(Pterocles_alchata:2.094667707E-6,Pterocles_orientalis:2.094667707E-6):0.3206515453):0.01451031973):0.005387394525,((Apus_melba:0.009251554224,((Apus_caffer:2.094667707E-6,Apus_apus:2.094667707E-6):2.094667707E-6,Apus_pallidus:2.094667707E-6):0.008150294358):0.2243840204,(Caprimulgus_europaeus:2.094667707E-6,Caprimulgus_ruficollis:2.094667707E-6):0.2171894438):0.01179446394):0.003641215018):0.03925055616,((((Oxyura_jamaicensis:0.02403840863,Oxyura_leucocephala:0.01961018622):0.08237756772,((((((Anser_anser1:0,Anser_anser2:0):0.001408236589,Anser_erythropus:6.504913228E-4):1.922436928E-4,Anser_fabalis:0.001724630346):7.556248685E-4,Anser_brachyrhynchus:6.142327771E-4):0.05368924521,(Branta_bernicla:0.008307321202,(Branta_canadensis:0.002971453371,Branta_leucopsis:0.002521755199):0.00401388019):0.05658042311):0.02273910434,((Cygnus_olor1:0,Cygnus_olor2:0):0.01550039673,(Cygnus_bewickii:0.002262990483,Cygnus_cygnus:0.001671660707):0.01113051093):0.04413488262):0.0293591094):0.01611058301,(Aix_galericulata:0.06245373975,(((Marmaronetta_angustirostris:0.05185395986,(Netta_rufina:0.01973164806,(Aythya_nyroca:0.006048007067,(((Aythya_fuligula1:0,Aythya_fuligula2:0):0.005667426764,Aythya_marila:0.003039814099):0.002212589325,Aythya_ferina:0.007352030873):0.002076837576):0.01646061274):0.04173213143):0.01820046694,((((Anas_clypeata:0.009980653598,Anas_querquedula:0.009371223667):0.008824193459,((Anas_acuta:0.01136815053,((Anas_platyrhynchos1:0,Anas_platyrhynchos2:0,Anas_platyrhynchos3:0,Anas_platyrhynchos4:0,Anas_platyrhynchos5:0,Anas_platyrhynchos6:0,Anas_platyrhynchos7:0,Anas_platyrhynchos8:0,Anas_platyrhynchos9:0,Anas_platyrhynchos10:0,Anas_platyrhynchos11:0,Anas_platyrhynchos12:0)):0.008546821489):0.002303934547,Anas_crecca:0.00700219275):0.001991876486):0.0156476417,(Mareca_penelope:0.01897428195,Mareca_strepera:0.02864038957):0.02245487682):0.0505871844,(Clangula_hyemalis:0.05307591857,(((Bucephala_clangula1:0,Bucephala_clangula2:0):0.056354975,((Melanitta_fusca:0.04121769838,Melanitta_nigra:0.05330548618):0.002034640287,(Mergellus_albellus:0.04907165395,(Mergus_merganser:0.008486467626,Mergus_serrator:0.01214049251):0.04268935146):0.007213908996):0.007243804459):0.009946563497,((Somateria_mollissima:0.002121169082,Somateria_spectabilis:0.001328835342):0.04433799485,Histrionicus_histrionicus:0.05347993877):0.006594117288):0.004202859784):0.00261426547):0.007497398974):0.00715206951,(Alopochen_aegyptiacus:0.03835344797,(Tadorna_ferruginea:0.02011976758,Tadorna_tadorna:0.02024460096):0.01631759147):0.01844459786):0.007407510227):0.02960453735):0.1465830555,(((((Syrmaticus_reevesii:0.05659465212,(Chrysolophus_pictus:0.04381391644,((Phasianus_colchicus1:0,Phasianus_colchicus2:0,Phasianus_colchicus3:0,Phasianus_colchicus4:0,Phasianus_colchicus5:0)):0.07050430683):0.01465762617):0.04239173555,(Bonasa_bonasia:0.1010436704,((Lagopus_lagopus:0.02986381148,Lagopus_mutus:0.03002812287):0.01549654358,(Tetrao_urogallus:0.03250528291,(Tetrao_mlokosiewiczi:0.01116491159,Tetrao_tetrix:0.01137620167):0.01859350532):0.02575019248):0.03170451862):0.03587720821):0.009970418452,Perdix_perdix:0.1260455765):0.02403954465,(Francolinus_francolinus:0.1401922114,(((Tetraogallus_caspius:0.05000514552,Tetraogallus_caucasicus:0.05000514552):0.05000514552,Coturnix_coturnix:0.0735355535):0.01967904708,(Alectoris_barbara:0.03603829081,((Alectoris_chukar:0.009483530602,Alectoris_graeca:0.02636553143):0.004193440341,((Alectoris_rufa1:0,Alectoris_rufa2:0,Alectoris_rufa3:0)):0.009543012005):0.03278362204):0.05135360813):0.006842537982):0.0179324331):0.04935106331,Colinus_virginianus:0.113830374):0.08782401162):0.04368984637):0.3265207821,Struthio_camelus:0.3265207821);
